# Supplementary material for: Autoimmune Encephalitis in Latin America: A Critical Review
Source: Front Neurol. 2021 Jan 21;11:606350. doi: 10.3389/fneur.2020.606350 (PMC7859257; doi:10.3389/fneur.2020.606350)
Supplement: Supplementary file 2 [file Data_Sheet_1.XLSX]

## Sheet: Sheet1
		NMDAR
		Reference	Sample	Age mean ± SD		Sex (women)	Serum antibodies	CSF antibodies	EEG ABNORMAL/Extreme Delta Brush	CSF pleocytosis	Hyperintensity on MRI	Diagnosed tumor / TUMOR	Seizures	PATIENTS UNDER 18 YEARS/Psychiatric symptoms in patients <18 years of age	Psychiatric symptoms as the initial clinical picture	Dyskinesias	Dysautonomia	Intensive care	INFECTIOUS TRIGGERS	mRs
				(5 - 44)
		3	10		16,4 ± 7,6	NR	NR	NR	10///2	5	2	0	6	7///5	NR	9	6	NR	NR	GOOD = 8
		5	4		17,75 ± 5,44	4	NR	NR	3/0	4	2	0	4	2///2	NR	NR*	2	NR	NR	GOOD = 4
		6	3		24 ± 7,89	3	0	3	3///2	3	1	NR (2), 0% (1)	3	1///1 (a única menor de idade abriu com sintomas psiquiátricos)	3	2	nr	1	NR	2/3 RELATED (2 WERE GOOD)
		7	31		10 ± NR	11	0	31	29 (1 NR EEG)///3	17	NR	0	31	31///NR (SÓ MENORES DE IDADE)	16	NR	NR	NR	5 HHV type 7 E 1 HHV type 1	GOOD = 29; BAD = 2
		8	1		34 ± 0	1	1	1	1/0	1	0	0	1	N/A	1	1	1	NR	NR	NR
		9	1		18 ± 0	0	0	1	1/0	1	0	0	1	N/A	1	1	1	1	NR	NR
		10	1		6 ± 0	0	1	1	1/0	1	0	0	1	1///1 (SÓ MENORES DE IDADE)	1	1	1	1	EBV (1)	NR
		11	3		32,67 ± 1,16	1	0	3	2/0	1	0	NR (1), 0% (2)	2	N/A	3	NR	NR	NR	NR	NR
		12	9		5 ± 5,1	6	0	9	3/0	NR	1	0	7	9///9 (SÓ MENORES DE IDADE)	1	6	1	NR	NR	NR
		13	11		6,9 ± NR	7	NR	NR	9///0	6	3	0	9	11///11(SÓ MENORES DE IDADE)	3	6	11	NR	MICOPLASMA (5)	NR
		14	1		22 ± 0	0	1	1	1///0	1	0	0	1	N/A	1	NR	1	1	NR	NR
		15	1		23 ± 0	1	1	0	1///0	0	0	1/OVARIAN TERATOMA	0	N/A	1	1	1	NR	NR	NR
		16	29		26,1 ± 9	16	22	29	27/NR*	NR*	19	0	NR	NR	NR	NR	NR	NR	NR	NR
		17	1		6 ± 0	1	1	1	1///0	1	1	0	1	1///1(SÓ MENORES DE IDADE)	0	1	NR	NR	NR	NR
		18	1		16 ± 0	0	0	1	1///0	1	0	0	1	1///1(SÓ MENORES DE IDADE)	0	1	NR	NR	NR	NR
		19	6		5,1 ± 3,5	4	6	6	6///1	2	3	0	5	6///6 (SÓ MENORES DE IDADE)	NR	6	4	3	NR	NR
		20	1		29 ± 0	1	0	1	1/0	1	1	1/OVARIAN TERATOMA	1	N/A	0	1	1	1	VZV (1)	NR
		21	1		32 ± 0	0	1	1	1///0	1	1	0	1	N/A	1	NR	1	NR	NR	NR
		22	3		5 ± 3,56	2	3	3	3///0	1	0	0	2	3///2 (SÓ MENORES DE IDADE)	2	3	1	NR	NR	NR
		23	1		7 ± 0	0	0	1	1///0	1	0	0	1	1///1 (SÓ MENORES DE IDADE)	0	1	NR	NR	NR	NR
		24	2		17,5 ± 5,5	2	0	2	2///0	1	0	0	2	1///1 (a outra era maior de idade)	1 (a maior de idade)	1	2	2	NR	NR
		25	4		29 ± 17,9	2	4	4	4///2	2	1	0	4	1///0	1	3	3	2	NR	NR
		26	1		21 ± 0	0	1	1	NR	NR	NR	NR	1	N/A	0	NR	NR	NR	NR	NR
		27	1		5 ± 0	0	NR	NR	1///0	0	0	0	1	1///1 (SÓ MENORES DE IDADE)	1	1	NR	1	NR	NR
		28	2		22 ± 5,66	0	0	2	2///1	0	0	NR	2	N/A	2	NR	NR	NR	NR	NR
		29	1		30 ± 0	0	1	1	1///0	1	0	0	NR	N/A	1	1	1	1	NR	NR
		30	1		12 ± 0	0	1	1	1///1	1	NR	NR	NR	1///0 (SÓ MENORES DE IDADE)	0	1	NR	1	NR	NR
		31	1		39 ± 0	1	0	1	1///0	1	0	0	NR	N/A	1	1	1	NR	NR	NR
		32	48		26.5 ± 9	24	34	48	44/NR*	NR*	NR*	NR	38	NR	NR	18	24	NR	NR	NR
		33	1		15 ± 0	1	0	1	1///0	0	0	0	1	1///1 (SÓ MENORES DE IDADE)	1	NR	NR	NR	NR	NR
		34	1		23 ± 0	1	1	1	1///0	1	0	1 (OVARIAN TERATOMA)	1	N/A	1	NR	NR	NR	NR	NR
		35	33		26,7 ± 9,2	15	0	33	31///6	NR	7	6 (4 patients suffered from ovarian teratoma, 1 from ovarian serous cystadenoma, and 1 from thyroid papillary carcinoma)	NR	NR	NR	NR*	NR	NR	NR	NR
		36	1		24 ± 0	0	0	1	NR	1	1	0	NR	N/A	1	NR	NR	NR	NR	NR
		37	58		25,9 ± 8,6	30	42	58	52///NR*	NR*	NR*	7 (OVARIAN TERATOMA)	45	NR	NR	NR*	28	17	NR	NR
		38	14		24.5 ± 5.95	5	0	14	11///NR*	NR*	NR*	1 (OVARIAN TERATOMA)	10	NR	11	NR*	5	NR	NR	NR
		39	13		7,08 ± 4,65	4	13	13	11///0	1	0	0	10	13///13 (SÓ MENORES DE IDADE)	NR	13	5	NR	VZV (2)	NR
		40	1		44 ± 0	1	NR	NR	NR	NR	NR	NR	1	N/A	1	1	1	NR	NR	NR
		41	1		25 ± 0	1	1	1	1///0	1	0	1 (COMPLEX OVARIAN CYST)	NR	N/A	1	1	1	1	NR	NR
		42	1		34 ± 0	0	1	1	0///0	1	0	0	1	N/A	0	1	NR	NR	NR	NR
		43	1		24 ± 0	1	0	1	NR	NR	0	1 (OVARIAN TERATOMA)	NR	N/A	1	NR	NR	NR	NR	NR
		44	1		5 ± 0	0	1	1	1///1	1	0	0	1	1///0 (SÓ MENORES DE IDADE)	0	1	1	NR	CHIK (1)	NR
		45	1		21 ± 0	0	0	1	0///0	1	1	0	0	N/A	1	NR	NR	NR	NR	NR
		46	1		22 ± 0	1	0	1	1///0	0	1	0	0	N/A	1	NR	1	NR	NR	NR
		47	45		25,9 ± NR	25	0	45	42///5	NR	NR	NR	NR	NR	42	NR	NR	NR	NR	NR
			353 ANMDAR			NR: 10	NR: 27	//	NR: 5	NR: 90	NR: 79	NR: 101		Under 18: 93	NR: 201			ICU: 33
						Women: 172	SERUM AND CSF: 136	//	NR*: 149	NR*: 149	NR*: 120	TUMOR: 19		NR AGE: 227	Psychiatric Symptom: 102
						Men: 171	ONLY SERUM: 1	//	EEG ABNORMAL: 313	PLEOCYTOSIS: 61	HYPERINTENSITY: 45	OVARIAN TERATOMA: 16		Pacientes com sintomas psiquiátricos: 56
						% Women: 50.15%	ONLY CSF: 189	//	EDB: 24			OVARIAN SEROUS CYSTADENOMA: 1		Pacientes pediátricos com acesso a info se teve ou não sintomas psiquiátricos: 62
												COMPLEX OVARIAN CYST: 1
												PAPILLARY THYROID CARCINOMA: 1
		LGI 1
			Reference	Country	Sample	Age mean ± SD	Sex (women)	Serum antibodies	CSF antibodies	Altered EEG	Hyponatremia	CSF pleocytosis	Hyperintensity on MRI	Diagnosed tumor	Seizures	Psychiatric symptoms as the initial clinical picture (%)	FBDS	Dysautonomia	Intensive care	PSYCHIATRIC SYMPTOMS	COGNITIVE SYMTOMS		VIRAL TRIGGER	ANTIBODIES
						55 - 74 YEARS
			3	BRAZIL	2	74 ± 1,41	NR	NR	NR	2	2	1	1	0	NR	NR	2	NR	NR	NR	2		NR	ANTI LGI 1 (OS 2)
			48	BRAZIL	2	74 ± 2,83	1	2	2	2	2	1	2	NR	1	1	2	NR	NR	2	2		NR	ANTI LGI 1 (OS 2)
			5	ARGENTINA	3	60,67 ± 9,29	2	NR	NR	3	2	2	3	0	3	3	NR	1	NR	3	3		NR	ANTI LGI 1 (OS 3)
			49	ARGENTINA	1	58 ± 0	1	1	1	1	1	0	1	0	1	1	1	NR	NR	1	1		NR	ANTI LGI 1
			50	ARGENTINA	2	71 ± 7,07	0	2	0	2	2	NR	2	NR	NR	NR	2	NR	NR	1	2		NR	ANTI VGKC (OS 2)
			51	PERU	1	72 ± 0	1	NR	NR	1	NR	NR	1	NR	NR	1	NR	NR	NR	1	1		NR	ANTI VGKC
			52	CHILE	6	55,83 ± 10,92	3	6	NR (3), 2 (CSF)	1	NR	NR	3	0	6	0	4	NR	NR	3	6		NR	ANTI LGI 1 (OS 6)
					17 ALGI 1		8			12	9		13
		GAD
		Reference		Countries	Sample	Age mean ± SD	Sex (women)	Serum antibodies	CSF antibodies	Altered EEG	CSF pleocytosis	Hyperintensity on MRI	Diagnosed tumor	Seizures	Psychiatric symptoms as the initial clinical picture	Movement disorders	Dysautonomia	Intensive care
						19 - 58
			53	Brazil	3	41 ± NR	3	3	0	3	NR	3	NR	2	NR	NR	NR	NR
			54	Brazil	1	19 ± 0	1	1	0	1	0	1	NR	1	1	NR	NR	NR
			55	Brazil	1	50 ± 0	1	1	0	NR	NR	1	NR	1	1	NR	1	1
			56	Brazil	1	23 ± 0	1	1	0	1	0	1	0	1	NR	1	NR	1
			57	Brazil	2	58,5 ± 10,6	0	2	0	NR	0	0 (2 CEREBELAR ATROPHY)	0	NR	NR	NR	NR	NR
			58	Brazil	1	54 ± 0	1	1	0	1	0	1	NR	NR	1	NR	NR	NR
					9 AGAD
